# Supplementary material for: Biological Impact of Organic Extracts from Urban-Air Particulate Matter: An In Vitro Study of Cytotoxic and Metabolic Effects in Lung Cells
Source: Int J Mol Sci. 2023 Nov 29;24(23):16896. doi: 10.3390/ijms242316896 (PMC10706705; doi:10.3390/ijms242316896)
Supplement: Supplementary file 1 [file ijms-24-16896-s001.zip]

Archive with 1 entries (1 files):
- ijms-2667815-supplementary.pdf
